# Supplementary material for: Geometric morphometrics reveals shifts in flower shape symmetry and size following gene knockdown of CYCLOIDEA and ANTHOCYANIDIN SYNTHASE
Source: BMC Plant Biol. 2017 Nov 17;17:205. doi: 10.1186/s12870-017-1152-x (PMC5693587; doi:10.1186/s12870-017-1152-x)
Supplement: Supplementary file 2 — Primers used in cloning, RACE, and qPCR of FgANS and FgCYC2A. Location of cloning and qPCR primers is shown in Additional file 3. *, designates degenerate primers. (XLS 29 kb) [file 12870_2017_1152_MOESM2_ESM.xls]

## Sheet: Sheet1
Primer	Primer sequence (5’-3’)	Reference
ANS-F1*	GGKCARCTYGARTGGGARGATTA	This study
ANS-R1*	ATCTTNTCCTTGGGYGGYTCAC	This study
ANS-F2	AGATATGTCAATTTGGCCTAAAACACC	This study
ANS-R2	AGAATACAGCCCAAGAGATTCGG	This study
ANS-F2-Xba1	TAGCTTCTAGAAGATATGTCAATTTGGCCTAAAACACC	This study
ANS-R2-BamH1	TAGCTGGATCCAGAATACAGCCCAAGAGATTCGG	This study
CYC73bF*	GCNCGNARRTTYTTYGATCTDCAAG	Howarth & Donoghue, 2005
CYCRa*	CTTGCTCTTTCYCTYGCYTTYGCCC	Howarth & Donoghue, 2005
CYC2A-F2	TTGATAAAGCAAGCCAAACACTAG	This study
CYC2A-R2	AGATCTCTTCATCTCATTCCGTACTCTTGTTC	This study
CYC2A-F2-Xba1	TAGCTTCTAGATTGATAAAGCAAGCCAAACACTAG	This study
CYC2A-R2-BamH1	TAGCTGGATCCAGATCTCTTCATCTCATTCCGTACTCTTGTTC	This study
RaceCYC2AF	GGCCGAGATCGAAGCAAAGTTCAGCTGATCTTGCAGTGAAG	This study
RaceCYC2AR	CTTCACTGCAAGATCAGCTGAACTTTGCTTCGATCTCGGCC	This study
M13F	GTAAAACGACGGCCAGT	Manufacturer
M13R	CAGGAAACAGCTATGAC	Manufacturer
ANS-F-rt	AACTATTACCCAAAATGCCCTCAACC	This study
ANS-R-rt	AAAGGTTCGAGGCGGGAAAAGTG	This study
CYC2A-F-rt	CTGATCTTGCAGTGAAGGAATCTAGGGTT	This study
CYC2A-R-rt	TCGATCTCCCAATTTAGAACCACGGG	This study
GAPDHF	CAAGCAAAGATGCTCCGATG	This study
GAPDHR	CACCTCTCCAGTCCTTGCTC	This study
