# Supplementary material for: Geometric morphometrics reveals shifts in flower shape symmetry and size following gene knockdown of CYCLOIDEA and ANTHOCYANIDIN SYNTHASE
Source: BMC Plant Biol. 2017 Nov 17;17:205. doi: 10.1186/s12870-017-1152-x (PMC5693587; doi:10.1186/s12870-017-1152-x)
Supplement: Supplementary file 5 — ANOVA for centroid size comparison between the untreated samples and the treatments followed by Tukey’s HSD test for pairwise differences. Tukey multiple comparisons of means with 95% family-wise confidence level and P-value adjusted for multiple comparisons. Diff, difference in the observed means; lwr, lower end point of the interval based on the range of the sample means; upr, upper end point; p adj, P-value after adjustment for the multiple comparisons. (XLS 62 kb) [file 12870_2017_1152_MOESM5_ESM.xls]

## Sheet: Sheet1
ANOVA for centroid size comparison among treatments
Effect	SS	MS	df	F	P
Treatment	19.7	4.926	4	6.722	5.82e-05
Residuals	98.19	0.733	134
Comparison	diff	lwr	upr	p adj
FgCYC2A+FgANS vs FgANS	-0.210468	-0.832471	0.411535	0.882505
FgCYC2A vs FgANS	-1.12991	-1.81324	-0.446587	0.0001048
TRV2-E vs FgANS	-0.187586	-0.809589	0.434417	0.919607
Untreated vs FgANS	-0.631666	-1.25367	-0.00966321	0.0446263
FgCYC2A vs FgCYC2A+FgANS	-0.919444	-1.59294	-0.245951	0.002197
TRV2-E vs FgCYC2A+FgANS	0.0228825	-0.588302	0.634067	0.999974
Untreated vs FgCYC2A+FgANS	-0.421198	-1.03238	0.189987	0.319368
TRV2-E vs FgCYC2A	0.942326	0.268834	1.61582	0.0015723
Untreated vs FgCYC2A	0.498246	-0.175247	1.17174	0.250191
Untreated vs TRV2-E	-0.444081	-1.05527	0.167104	0.267245
