# Supplementary material for: Geometric morphometrics reveals shifts in flower shape symmetry and size following gene knockdown of CYCLOIDEA and ANTHOCYANIDIN SYNTHASE
Source: BMC Plant Biol. 2017 Nov 17;17:205. doi: 10.1186/s12870-017-1152-x (PMC5693587; doi:10.1186/s12870-017-1152-x)
Supplement: Supplementary file 6 — Test for pairwise differences in shape between the untreated samples and the treatments. P-values from permutation tests (10,000 permutation rounds) for Procrustes distances among groups are indicated as: ****, P < 0.0001; *, P < 0.05. (XLS 60 kb) [file 12870_2017_1152_MOESM6_ESM.xls]

## Sheet: Sheet1
Procrustes distances among groups
	FgANS	FgCYC2A+FgANS	FgCYC2A	TRV2-E
FgCYC2A+FgANS	0.0800****
FgCYC2A	0.1203****	0.0637****
TRV2-E	0.0591****	0.0739****	0.1271****
Untreated	0.0546****	0.0834****	0.1399****	0.0350*
