# Supplementary material for: Geometric morphometrics reveals shifts in flower shape symmetry and size following gene knockdown of CYCLOIDEA and ANTHOCYANIDIN SYNTHASE
Source: BMC Plant Biol. 2017 Nov 17;17:205. doi: 10.1186/s12870-017-1152-x (PMC5693587; doi:10.1186/s12870-017-1152-x)
Supplement: Supplementary file 9 — ANOVAs for measurement error for shape and size concerning the untreated sample. SS, sum of squares; MS, mean square; Df, degrees of freedom; F, F-value; P, P value. (XLS 28 kb) [file 12870_2017_1152_MOESM9_ESM.xls]

## Sheet: Sheet1
Procrustes ANOVA
Effect	SS	MS	df	F	P
Individual	0.723512	0.003118	232	377.76	<0.0001
Imaging	0.003962	8e-06	480	8.4	<0.0001
Digitising	0.000942	9e-07	960
Centroid size ANOVA
Effect	SS	MS	df	F	P
Individual	90.2466	3.11195	29	2900.72	<0.0001
Imaging	0.032185	0.001073	30	18.85	<0.0001
Digitising	0.003415	5.7e-05	60
